# Supplementary material for: N6-methyladenosine demethylase FTO suppressed prostate cancer progression by maintaining CLIC4 mRNA stability
Source: Cell Death Discov. 2022 Apr 9;8:184. doi: 10.1038/s41420-022-01003-7 (PMC8994758; doi:10.1038/s41420-022-01003-7)
Supplement: Supplementary file 4 — Supplementary Table 1 [file 41420_2022_1003_MOESM4_ESM.xlsx]

## Sheet: Sheet1
tissue id	tissue site	organ	sex	age	primary tumor	pathology diagnosis	Gleason score	Grade	T	N	M	stage	PSA..ng.ml.
1436845	B09	prostate	M	78	yes	adenocarcinoma(sparse)	3+3=6	1	T4	N0	M0	3B	#N/A
1437757	G01	prostate	M	74	yes	adenocarcinoma(sparse)	3+5=8	4？	T4	N1	M0	4A	#N/A
1441266	F01	prostate	M	60	yes	adenocarcinoma	5+4=9	5	T3	N0	M0	3C	#N/A
1531534	C11	prostate	M	68	yes	adenocarcinoma	3+4=7	2	T3	N0	M0	3B	#N/A
1617235	A15	prostate	M	73	yes	adenocarcinoma(sparse)	4+3=7	3	T2	N0	M0	2C	18.516
1626787	C09	prostate	M	68	yes	adenocarcinoma	3+4=7	2	T4	N0	M0	3B	#N/A
1630336	E03	prostate	M	70	yes	adenocarcinoma	5+3=8	4？	T3	N0	M0	3B	#N/A
1644793	F07	prostate	M	62	yes	adenocarcinoma	3+3=6	1	T3	N1	M0	4A	#N/A
1701493	A03	prostate	M	70	yes	adenocarcinoma	3+4=7	2	T2	N0	M0	2B	12.793
1708153	E05	prostate	M	72	yes	adenocarcinoma	4+5=9	5	T3	N0	M0	3C	#N/A
1711389	A07	prostate	M	76	yes	adenocarcinoma	3+4=7	2	T2	N0	M0	2B	2.363
1712283	A09	prostate	M	65	yes	adenocarcinoma	3+4=7	2	T2	N0	M0	2B	6.454
1725134	E13	prostate	M	70	yes	adenocarcinoma	5+4=9	5	T3	N0	M0	3C	#N/A
1732705	E09	prostate	M	60	yes	adenocarcinoma	4+5=9	5	T3	N0	M0	3C	#N/A
1735558	D05	prostate	M	71	yes	adenocarcinoma	4+3=7	3	T4	N0	M0	3B	#N/A
1735625	F05	prostate	M	69	yes	adenocarcinoma	5+5=10	5	T4	N0	M0	3C	#N/A
1737812	D13	prostate	M	72	yes	adenocarcinoma	3+5=8	4？	T3	N0	M0	3B	#N/A
1745899	D07	prostate	M	74	yes	adenocarcinoma	4+3=7	3	T3	N0	M0	3B	#N/A
1746937	C07	prostate	M	72	yes	adenocarcinoma	3+4=7	2	T3	N0	M0	3B	#N/A
1748012	D09	prostate	M	64	yes	adenocarcinoma	4+3=7	3	T3	N0	M0	3B	#N/A
1802181	B13	prostate	M	81	yes	adenocarcinoma	3+4=7	2	T3	N0	M0	3B	#N/A
1810237	B07	prostate	M	79	yes	adenocarcinoma	3+3=6	1	T4	N0	M0	3B	#N/A
1812902	C15	prostate	M	71	yes	adenocarcinoma	4+3=7	3	T4	N0	M0	3B	#N/A
1823731	D15	prostate	M	72	yes	adenocarcinoma with ductal adenocarcinoma	4+4=8	4	T4	N0	M0	3B	#N/A
1824209	E01	prostate	M	75	yes	adenocarcinoma	4+4=8	4	T3	N0	M0	3B	#N/A
1830109	C01	prostate	M	76	yes	adenocarcinoma	3+4=7	2	T4	N0	M0	3B	#N/A
1833726	F09	prostate	M	78	yes	adenocarcinoma	3+4=7	2	T3	N1	M0	4A	#N/A
1915589	C13	prostate	M	69	yes	adenocarcinoma	4+3=7	3	T3	N0	M0	3B	#N/A
1410041	J03	prostate	M	70	yes	adenocarcinoma	4+5=9	5	T3	N1	M0	4A	#N/A
1502298	I03	prostate	M	59	yes	adenocarcinoma(sparse)	5+4=9	5	T3	N0	M0	3C	#N/A
1535289	H16	prostate	M	62	yes	adenocarcinoma	4+5=9	5	T3	N0	M0	3C	#N/A
1545441	I06	prostate	M	70	yes	adenocarcinoma	5+4=9	5	T3	N0	M0	3C	#N/A
1626161	G05	prostate	M	62	yes	adenocarcinoma	3+3=6	1	T2	N0	M0	2A	14.38
1631153	I02	prostate	M	79	yes	adenocarcinoma	5+4=9	5	T4	N0	M0	3C	#N/A
1633940	I11	prostate	M	62	yes	adenocarcinoma	4+3=7	3	T3	N1	M0	4A	#N/A
1634261	G13	prostate	M	69	yes	adenocarcinoma	3+4=7	2	T3	N0	M0	3B	#N/A
1643530	G14	prostate	M	75	yes	adenocarcinoma	3+4=7	2	T3	N0	M0	3B	#N/A
1707338	G16	prostate	M	71	yes	adenocarcinoma	4+3=7	3	T3	N0	M0	3B	#N/A
1708329	H13	prostate	M	74	yes	adenocarcinoma	4+5=9	5	T3	N0	M0	3C	#N/A
1714453	J01	prostate	M	71	yes	adenocarcinoma	4+5=9	5	T3	N1	M0	4A	#N/A
1717393	H03	prostate	M	76	yes	adenocarcinoma	3+5=8	4？	T3	N0	M0	3B	#N/A
1728815	H11	prostate	M	68	yes	adenocarcinoma	5+3=8	4？	T3	N0	M0	3B	#N/A
1731274	G12	prostate	M	70	yes	adenocarcinoma	3+4=7	2	T3	N0	M0	3B	#N/A
1734545	H14	prostate	M	63	yes	adenocarcinoma	4+5=9	5	T3	N0	M0	3C	#N/A
1744584	I16	prostate	M	67	yes	adenocarcinoma	4+4=8	4	T3	N1	M0	4A	#N/A
1745275	H15	prostate	M	81	yes	adenocarcinoma	4+5=9	5	T3	N0	M0	3C	#N/A
1745534	H02	prostate	M	76	yes	adenocarcinoma	4+3=7	3	T3	N0	M0	3B	#N/A
1750116	H07	prostate	M	69	yes	adenocarcinoma	4+4=8	4	T3	N0	M0	3B	#N/A
1802887	H12	prostate	M	75	yes	adenocarcinoma	4+5=9	5	T3	N0	M0	3C	#N/A
1809044	H08	prostate	M	71	yes	adenocarcinoma	5+3=8	4？	T3	N0	M0	3B	#N/A
1809099	H09	prostate	M	70	yes	adenocarcinoma	5+3=8	4？	T4	N0	M0	3B	#N/A
1814639	I13	prostate	M	83	yes	adenocarcinoma	4+4=8	4	T3	N1	M0	4A	#N/A
1816666	H10	prostate	M	83	yes	adenocarcinoma	5+3=8	4？	T3	N0	M0	3B	#N/A
1819155	I08	prostate	M	76	yes	adenocarcinoma	4+3=7	3	T4	N1	M0	4A	#N/A
1821857	I14	prostate	M	83	yes	adenocarcinoma	4+4=8	4	T4	N1	M0	4A	#N/A
1826787	H06	prostate	M	64	yes	adenocarcinoma	4+4=8	4	T3	N0	M0	3B	#N/A
1829094	G08	prostate	M	83	yes	adenocarcinoma	3+3=6	1	T3	N0	M0	3B	#N/A
1831747	G06	prostate	M	72	yes	adenocarcinoma	3+4=7	2	T2	N0	M0	2B	2.491
1834429	I12	prostate	M	76	yes	adenocarcinoma	3+5=8	4？	T4	N1	M0	4A	#N/A
1840203	I01	prostate	M	75	yes	adenocarcinoma with papillary carcinoma	5+4=9	5	T3	N0	M0	3C	#N/A
1841003	G11	prostate	M	63	yes	adenocarcinoma with ductal adenocarcinoma	3+4=7	2	T3	N0	M0	3B	#N/A
1850060	I15	prostate	M	72	yes	adenocarcinoma	4+4=8	4	T3	N1	M0	4A	#N/A
1853827	G15	prostate	M	76	yes	adenocarcinoma	4+3=7	3	T3	N0	M0	3B	#N/A
1901688	G09	prostate	M	76	yes	adenocarcinoma	3+4=7	2	T3	N0	M0	3B	#N/A
1901853	I07	prostate	M	74	yes	adenocarcinoma	4+3=7	3	T3	N1	M0	4A	#N/A
1907856	G10	prostate	M	72	yes	adenocarcinoma	3+4=7	2	T3	N0	M0	3B	#N/A
1917991	H04	prostate	M	77	yes	adenocarcinoma	4+4=8	4	T4	N0	M0	3B	#N/A
1919120	J05	prostate	M	76	yes	adenocarcinoma	5+4=9	5	T3	N1	M0	4A	#N/A
1436845	B10	prostate	M	78	—	Adjacent normal prostate tissue	—	—	—	—	—	—	—
1437757	G02	prostate	M	74	—	Adjacent normal prostate tissue	—	—	—	—	—	—	—
1441266	F02	prostate	M	60	—	Adjacent normal prostate tissue	—	—	—	—	—	—	—
1531534	C12	prostate	M	68	—	Adjacent normal prostate tissue	—	—	—	—	—	—	—
1626787	C10	prostate	M	68	—	Adjacent normal prostate tissue	—	—	—	—	—	—	—
1630336	E04	prostate	M	70	—	Adjacent normal prostate tissue	—	—	—	—	—	—	—
1644793	F08	prostate	M	62	—	Adjacent normal prostate tissue	—	—	—	—	—	—	—
1708153	E06	prostate	M	72	—	Adjacent normal prostate tissue	—	—	—	—	—	—	—
1712283	A10	prostate	M	65	—	Adjacent normal prostate tissue	—	—	—	—	—	—	—
1725134	E14	prostate	M	70	—	Adjacent normal prostate tissue	—	—	—	—	—	—	—
1732705	E10	prostate	M	60	—	Adjacent normal prostate tissue	—	—	—	—	—	—	—
1735558	D06	prostate	M	71	—	Adjacent normal prostate tissue	—	—	—	—	—	—	—
1735625	F06	prostate	M	69	—	Adjacent normal prostate tissue	—	—	—	—	—	—	—
1737812	D14	prostate	M	72	—	Adjacent normal prostate tissue	—	—	—	—	—	—	—
1745899	D08	prostate	M	74	—	Adjacent normal prostate tissue	—	—	—	—	—	—	—
1746937	C08	prostate	M	72	—	Adjacent normal prostate tissue	—	—	—	—	—	—	—
1748012	D10	prostate	M	64	—	Adjacent normal prostate tissue	—	—	—	—	—	—	—
1802181	B14	prostate	M	81	—	Adjacent normal prostate tissue	—	—	—	—	—	—	—
1810237	B08	prostate	M	79	—	Adjacent normal prostate tissue	—	—	—	—	—	—	—
1812902	C16	prostate	M	71	—	Adjacent normal prostate tissue	—	—	—	—	—	—	—
1823731	D16	prostate	M	72	—	Adjacent normal prostate tissue	—	—	—	—	—	—	—
1824209	E02	prostate	M	75	—	Adjacent normal prostate tissue	—	—	—	—	—	—	—
1830109	C02	prostate	M	76	—	Adjacent normal prostate tissue	—	—	—	—	—	—	—
1833726	F10	prostate	M	78	—	Adjacent normal prostate tissue	—	—	—	—	—	—	—
